# Supplementary material for: Bisphosphonate drugs have actions in the lung and inhibit the mevalonate pathway in alveolar macrophages
Source: eLife. 2021 Dec 30;10:e72430. doi: 10.7554/eLife.72430 (PMC8718110; doi:10.7554/eLife.72430)
Supplement: Figure 1—source data 1. [file elife-72430-fig1-data1.zip]

Archive with 1 entries (1 files):
- Figure 1a_source data 1.tif
